# Supplementary material for: Wild and Captive Environments Drive the Convergence of Gut Microbiota and Impact Health in Threatened Equids
Source: Front Microbiol. 2022 Jun 23;13:832410. doi: 10.3389/fmicb.2022.832410 (PMC9259803; doi:10.3389/fmicb.2022.832410)
Supplement: Supplementary file 1 [file Table_1.XLSX]

## Sheet: Sheet1
Supplementary Table 1. Metadata for each equine sample
Blocks	Sample names	Library ID	SRA BioSample #	Hosts	Groups	Host genders	Age class	Sampling sites	GPS coordinates	Sampling dates
Wild_PH	WP-1	BFU_2136	SAMN17904607	Equus ferus przewalskii	Group-1	♂	Adult	Kalamaili Nature Reserve	88°49′05″ E, 45°16′20″ N	21-Sep-2020
	WP-2	BFU_2137	SAMN17904608	Equus ferus przewalskii	Group-1	♂	Adult	Kalamaili Nature Reserve	88°49′05″ E, 45°16′20″ N	21-Sep-2020
	WP-3	BFU_2138	SAMN17904609	Equus ferus przewalskii	Group-1	♂	Adult	Kalamaili Nature Reserve	88°49′05″ E, 45°16′20″ N	21-Sep-2020
	WP-4*	BFU_2139	SAMN17904610	Equus ferus przewalskii	Group-1	♂	Adult	Kalamaili Nature Reserve	88°49′05″ E, 45°16′20″ N	21-Sep-2020
	WP-5	BFU_2140	SAMN17904611	Equus ferus przewalskii	Group-1	♂	Adult	Kalamaili Nature Reserve	88°49′05″ E, 45°16′20″ N	21-Sep-2020
	WP-6	BFU_2141	SAMN17904612	Equus ferus przewalskii	Group-2	♀	Adult	Kalamaili Nature Reserve	88°55′21″ E, 45°15′10″ N	21-Sep-2020
	WP-7	BFU_2142	SAMN17904613	Equus ferus przewalskii	Group-2	♀	Adult	Kalamaili Nature Reserve	88°55′21″ E, 45°15′10″ N	21-Sep-2020
	WP-8	BFU_2143	SAMN17904614	Equus ferus przewalskii	Group-2	♀	Adult	Kalamaili Nature Reserve	88°55′21″ E, 45°15′10″ N	21-Sep-2020
	WP-9*	BFU_2144	SAMN17904615	Equus ferus przewalskii	Group-2	♀	Adult	Kalamaili Nature Reserve	88°55′21″ E, 45°15′10″ N	21-Sep-2020
	WP-10	BFU_2145	SAMN17904616	Equus ferus przewalskii	Group-3	♀	Adult	Kalamaili Nature Reserve	88°54′49″ E, 45°16′03″ N	21-Sep-2020
	WP-11	BFU_2146	SAMN17904617	Equus ferus przewalskii	Group-3	♂	Adult	Kalamaili Nature Reserve	88°54′49″ E, 45°16′03″ N	21-Sep-2020
	WP-12*	BFU_2147	SAMN17904618	Equus ferus przewalskii	Group-3	♂	Adult	Kalamaili Nature Reserve	88°54′49″ E, 45°16′03″ N	21-Sep-2020
Wild_AWA	WA-1*	BFU_2212	SAMN23489785	Equus hemionus	Group-4	NA	Adult	Kalamaili Nature Reserve	88°59′09″ E, 45°16′46″ N	22-Sep-2020
	WA-2	BFU_2213	SAMN23489786	Equus hemionus	Group-4	NA	Adult	Kalamaili Nature Reserve	88°59′09″ E, 45°16′46″ N	22-Sep-2020
	WA-3	BFU_2214	SAMN23489787	Equus hemionus	Group-4	NA	Adult	Kalamaili Nature Reserve	88°59′09″ E, 45°16′46″ N	22-Sep-2020
	WA-4	BFU_2215	SAMN23489788	Equus hemionus	Group-4	NA	Adult	Kalamaili Nature Reserve	88°59′09″ E, 45°16′46″ N	22-Sep-2020
	WA-5	BFU_2216	SAMN23489789	Equus hemionus	Group-4	NA	Adult	Kalamaili Nature Reserve	88°59′09″ E, 45°16′46″ N	22-Sep-2020
	WA-6	BFU_2218	SAMN23489790	Equus hemionus	Group-4	NA	Adult	Kalamaili Nature Reserve	88°59′09″ E, 45°16′46″ N	22-Sep-2020
	WA-7	BFU_2219	SAMN23489791	Equus hemionus	Group-5	NA	Adult	Kalamaili Nature Reserve	88°59′12″ E, 45°16′53″ N	22-Sep-2020
	WA-8*	BFU_2220	SAMN23489792	Equus hemionus	Group-5	NA	Adult	Kalamaili Nature Reserve	88°59′12″ E, 45°16′53″ N	22-Sep-2020
	WA-9*	BFU_2225	SAMN23489793	Equus hemionus	Group-5	NA	Adult	Kalamaili Nature Reserve	88°59′12″ E, 45°16′53″ N	22-Sep-2020
	WA-10	BFU_2226	SAMN23489794	Equus hemionus	Group-5	NA	Adult	Kalamaili Nature Reserve	88°59′12″ E, 45°16′53″ N	22-Sep-2020
Captive_PH	CP-1*	BFU_2310	SAMN23489795	Equus ferus przewalskii	Group-6	♂	Adult	Gansu Endangered Animals Protection Center	102°51′43″ E, 37°54′29″ N	26-Sep-2020
	CP-2	BFU_2311	SAMN23489796	Equus ferus przewalskii	Group-6	♂	Adult	Gansu Endangered Animals Protection Center	102°51′43″ E, 37°54′29″ N	26-Sep-2020
	CP-3*	BFU_2312	SAMN23489797	Equus ferus przewalskii	Group-6	♂	Adult	Gansu Endangered Animals Protection Center	102°51′43″ E, 37°54′29″ N	26-Sep-2020
	CP-4	BFU_2313	SAMN23489798	Equus ferus przewalskii	Group-6	♂	Adult	Gansu Endangered Animals Protection Center	102°51′43″ E, 37°54′29″ N	26-Sep-2020
	CP-5	BFU_2314	SAMN23489799	Equus ferus przewalskii	Group-6	♂	Adult	Gansu Endangered Animals Protection Center	102°51′43″ E, 37°54′29″ N	26-Sep-2020
	CP-6	BFU_2315	SAMN23489800	Equus ferus przewalskii	Group-7	♂	Adult	Gansu Endangered Animals Protection Center	102°51′43″ E, 37°54′29″ N	26-Sep-2020
	CP-7	BFU_2316	SAMN23489801	Equus ferus przewalskii	Group-7	♀	Adult	Gansu Endangered Animals Protection Center	102°51′43″ E, 37°54′29″ N	26-Sep-2020
	CP-8	BFU_2317	SAMN23489802	Equus ferus przewalskii	Group-7	♀	Adult	Gansu Endangered Animals Protection Center	102°51′43″ E, 37°54′29″ N	26-Sep-2020
	CP-9	BFU_2318	SAMN23489803	Equus ferus przewalskii	Group-7	♀	Adult	Gansu Endangered Animals Protection Center	102°51′43″ E, 37°54′29″ N	26-Sep-2020
	CP-10*	BFU_2319	SAMN23489804	Equus ferus przewalskii	Group-8	♂	Adult	Gansu Endangered Animals Protection Center	102°51′43″ E, 37°54′29″ N	26-Sep-2020
	CP-11	BFU_2320	SAMN23489805	Equus ferus przewalskii	Group-8	♂	Adult	Gansu Endangered Animals Protection Center	102°51′43″ E, 37°54′29″ N	26-Sep-2020
	CP-12	BFU_2321	SAMN23489806	Equus ferus przewalskii	Group-8	♂	Adult	Gansu Endangered Animals Protection Center	102°51′43″ E, 37°54′29″ N	26-Sep-2020
	CP-13	BFU_2322	SAMN23489807	Equus ferus przewalskii	Group-8	♂	Adult	Gansu Endangered Animals Protection Center	102°51′43″ E, 37°54′29″ N	26-Sep-2020
Captive_AWA	CA-1*	BFU_2338	SAMN23489808	Equus hemionus	Group-9	NA	Adult	Gansu Endangered Animals Protection Center	102°51′46″ E, 37°54′20″ N	26-Sep-2020
	CA-2*	BFU_2339	SAMN23489809	Equus hemionus	Group-9	NA	Adult	Gansu Endangered Animals Protection Center	102°51′46″ E, 37°54′20″ N	26-Sep-2020
	CA-3*	BFU_2340	SAMN23489810	Equus hemionus	Group-10	NA	Adult	Gansu Endangered Animals Protection Center	102°51′46″ E, 37°54′20″ N	26-Sep-2020
	CA-4	BFU_2341	SAMN23489811	Equus hemionus	Group-11	NA	Adult	Gansu Endangered Animals Protection Center	102°51′46″ E, 37°54′20″ N	26-Sep-2020
	CA-5	BFU_2342	SAMN23489812	Equus hemionus	Group-12	NA	Adult	Gansu Endangered Animals Protection Center	102°51′46″ E, 37°54′20″ N	26-Sep-2020
	CA-6	BFU_2343	SAMN23489813	Equus hemionus	Group-12	NA	Adult	Gansu Endangered Animals Protection Center	102°51′46″ E, 37°54′20″ N	26-Sep-2020
* indicates samples that contain metagenomes.
